# Supplementary material for: Amplicon-based skin microbiome profiles collected by tape stripping with different adhesive film dressings: a comparative study
Source: BMC Microbiol. 2021 Feb 18;21:54. doi: 10.1186/s12866-021-02122-4 (PMC7891171; doi:10.1186/s12866-021-02122-4)
Supplement: Supplementary file 2 — Additional file 2: Table S1. Amplicon sequence variant (ASV)-level comparison between three different adhesives. ASVs that shared more than 0.1% on average are listed. [file 12866_2021_2122_MOESM2_ESM.xlsx]

## Sheet: >0.01%_stats
Table S1. Amplicon sequence variant (ASV)-level comparison between three different adhesives. ASVs that shared more than 0.1% on average are listed.
Rank		ASV ID	Taxonomy	Avg. Rel. Abund.	P-value for Friedman test	P-values for Nemenyi post-hoc
						A–U	A–S	U–S
1		b02a8d33d018119dedb2db15db887bfd	D_0__Bacteria;D_1__Actinobacteriota;D_2__Actinobacteria;D_3__Propionibacteriales;D_4__Propionibacteriaceae;D_5__Cutibacterium	0.517889	0.0497871	1	0.086	0.086
2		5497318e515a8c328a68f95975d9c7d4	D_0__Bacteria;D_1__Firmicutes;D_2__Bacilli;D_3__Staphylococcales;D_4__Staphylococcaceae;D_5__Staphylococcus	0.0563651	0.813929
3		ffe1e63147af5c2cd21231f1d5d59488	D_0__Bacteria;D_1__Proteobacteria;D_2__Gammaproteobacteria;D_3__Pseudomonadales;D_4__Pseudomonadaceae;D_5__Pseudomonas	0.0447842	0.235877
4		8c702662a77c13f0048090036bf023a7	D_0__Bacteria;D_1__Firmicutes;D_2__Bacilli;D_3__Staphylococcales;D_4__Staphylococcaceae;D_5__Staphylococcus	0.0310811	1
5		0a1f5ed70dcb37a86924dbd5fde981af	D_0__Bacteria;D_1__Proteobacteria;D_2__Gammaproteobacteria;D_3__Pseudomonadales;D_4__Moraxellaceae;D_5__Enhydrobacter	0.0168887	0.624635
6		62611dedc42201591d0c89973f903dde	D_0__Bacteria;D_1__Firmicutes;D_2__Bacilli;D_3__Staphylococcales;D_4__Staphylococcaceae;D_5__Staphylococcus	0.0146093	0.966105
7		2d9c3b4de017ef3a0e576ce068dd8de8	D_0__Bacteria;D_1__Proteobacteria;D_2__Alphaproteobacteria;D_3__Rhodobacterales;D_4__Rhodobacteraceae;D_5__Paracoccus	0.00794116	0.235877
8		8144e3f5463bf440bdbdd71684a7b0b2	D_0__Bacteria;D_1__Proteobacteria;D_2__Gammaproteobacteria;D_3__Pseudomonadales;D_4__Pseudomonadaceae;D_5__Pseudomonas	0.00735988	0.121103
9		67061bf2887ea44ff051895481bc7d5c	D_0__Bacteria;D_1__Actinobacteriota;D_2__Actinobacteria;D_3__Corynebacteriales;D_4__Corynebacteriaceae;D_5__Lawsonella;D_6__uncultured bacterium	0.00723942	0.0233403	0.613	0.026	0.225
10		c6b516ae2ba507f85cf0eede12bfa499	D_0__Bacteria;D_1__Firmicutes;D_2__Bacilli;D_3__Staphylococcales;D_4__Staphylococcaceae;D_5__Staphylococcus	0.0069687	0.156118
11		d4e740bc5c2587cbbb188e8e30026611	D_0__Bacteria;D_1__Actinobacteriota;D_2__Actinobacteria;D_3__Corynebacteriales;D_4__Corynebacteriaceae;D_5__Corynebacterium	0.00639423	0.651439
12		e8165c825d679874a9c71c16408fbbfd	D_0__Bacteria;D_1__Proteobacteria;D_2__Gammaproteobacteria;D_3__Enterobacterales;D_4__Yersiniaceae	0.0058794	0.459426
13		e0fcddfbd9012f2ef3fe5165e818f651	D_0__Bacteria;D_1__Proteobacteria;D_2__Gammaproteobacteria;D_3__Burkholderiales;D_4__Comamonadaceae;D_5__Curvibacter;D_6__Ambiguous_taxa	0.0058202	0.459426
14		879815b1626853f4af4a4f0e85703fd2	D_0__Bacteria;D_1__Proteobacteria;D_2__Gammaproteobacteria;D_3__Pseudomonadales;D_4__Pseudomonadaceae;D_5__Pseudomonas	0.00546691	0.459426
15		2cd30e9eda91687ba73dcae76f4f1880	D_0__Bacteria;D_1__Proteobacteria;D_2__Alphaproteobacteria;D_3__Caulobacterales;D_4__Caulobacteraceae;D_5__Brevundimonas	0.00520755	0.384987
16		7f47534c2e85c3030b990a55f9e4eddf	D_0__Bacteria;D_1__Actinobacteriota;D_2__Actinobacteria;D_3__Bifidobacteriales;D_4__Bifidobacteriaceae;D_5__Gardnerella;D_6__Ambiguous_taxa	0.00502081	0.7613
17		43a54829cc0d7a58a61ad7f833cc2b22	D_0__Bacteria;D_1__Firmicutes;D_2__Bacilli;D_3__Staphylococcales;D_4__Staphylococcaceae;D_5__Staphylococcus	0.00469292	0.530819
18		101637aba474a6614786486ad42acb11	D_0__Bacteria;D_1__Firmicutes;D_2__Bacilli;D_3__Lactobacillales;D_4__Streptococcaceae;D_5__Streptococcus	0.00458125	0.0608101
19		62c9c1416d33f68d3224a2bf4c5ab1a7	D_0__Bacteria;D_1__Proteobacteria;D_2__Gammaproteobacteria;D_3__Burkholderiales;D_4__Comamonadaceae;D_5__Comamonas	0.00432085	0.367879
20		d0c54b93b799939b4ce0c2d85a83c6ab	D_0__Bacteria;D_1__Firmicutes;D_2__Bacilli;D_3__Staphylococcales;D_4__Staphylococcaceae;D_5__Staphylococcus	0.0037489	0.135335
21		ffc36e27c82042664a16bcd4d380b286	D_0__Bacteria;D_1__Proteobacteria;D_2__Gammaproteobacteria;D_3__Enterobacterales;D_4__Enterobacteriaceae;D_5__Escherichia-Shigella	0.00366342	0.367879
22		3678d26eb8e3fd26e603acd051347085	D_0__Bacteria;D_1__Firmicutes;D_2__Clostridia;D_3__Peptostreptococcales-Tissierellales;D_4__Finegoldia;D_5__uncultured bacterium;D_6__uncultured bacterium	0.00356938	0.846482
23		fe417e40b20382d990c2ae4be098c60d	D_0__Bacteria;D_1__Firmicutes;D_2__Bacilli;D_3__Staphylococcales;D_4__Staphylococcaceae;D_5__Staphylococcus	0.0034679	0.135335
24		17c1ad424d9895c915494ff825508a4b	D_0__Bacteria;D_1__Proteobacteria;D_2__Gammaproteobacteria;D_3__Pseudomonadales;D_4__Pseudomonadaceae;D_5__Pseudomonas	0.00316278	0.195278
25		c1b7f821f5866599077a9751b477bdc2	D_0__Bacteria;D_1__Actinobacteriota;D_2__Actinobacteria;D_3__Corynebacteriales;D_4__Corynebacteriaceae;D_5__Corynebacterium	0.00297968	0.716531
26		1e49ea05196d01db42590d502dd85e3a	D_0__Bacteria;D_1__Proteobacteria;D_2__Gammaproteobacteria;D_3__Burkholderiales;D_4__Comamonadaceae;D_5__Pelomonas	0.00294416	0.67032
27		90e95b095ca33582b1703e3a1c262234	D_0__Bacteria;D_1__Actinobacteriota;D_2__Actinobacteria;D_3__Corynebacteriales;D_4__Corynebacteriaceae;D_5__Corynebacterium;D_6__Corynebacterium coyleae	0.00286753	0.606531
28		7e537c12b9af4d0e06d9c229f25d2176	D_0__Bacteria;D_1__Proteobacteria;D_2__Gammaproteobacteria;D_3__Burkholderiales;D_4__Comamonadaceae;D_5__Delftia	0.00281856	0.29132
29		01353923e2e6219198b8d092099e0d9f	D_0__Bacteria;D_1__Firmicutes;D_2__Bacilli;D_3__Lactobacillales;D_4__Carnobacteriaceae;D_5__Carnobacterium	0.00269955	0.227011
30		05fafcc76412edec77c53f7dce960fc5	D_0__Bacteria;D_1__Actinobacteriota;D_2__Actinobacteria;D_3__Propionibacteriales;D_4__Propionibacteriaceae;D_5__Cutibacterium	0.00268019	0.178669
31		89acb0b1e02837f9d10dd3fdce3b3e29	D_0__Bacteria;D_1__Actinobacteriota;D_2__Actinobacteria;D_3__Corynebacteriales;D_4__Nocardiaceae;D_5__Williamsia;D_6__Ambiguous_taxa	0.00260971	0.826565
32		e199bdc8d4acf25ae7f38399462b38d8	D_0__Bacteria;D_1__Firmicutes;D_2__Bacilli;D_3__Staphylococcales;D_4__Staphylococcaceae;D_5__Staphylococcus	0.00226811	0.157237
33		96de0f5bdec7a436c657e40b70bdfd39	D_0__Bacteria;D_1__Actinobacteriota;D_2__Actinobacteria;D_3__Corynebacteriales;D_4__Corynebacteriaceae;D_5__Corynebacterium;D_6__Corynebacterium amycolatum	0.00219019	0.246597
34		1d227e916d8cd8bd01f91a6c81a83dad	D_0__Bacteria;D_1__Proteobacteria;D_2__Gammaproteobacteria;D_3__Enterobacterales;D_4__Yersiniaceae;D_5__Serratia	0.00208683	0.917856
35		9f27aa652de6f54d0b0136af64f45871	D_0__Bacteria;D_1__Proteobacteria;D_2__Alphaproteobacteria;D_3__Rhodobacterales;D_4__Rhodobacteraceae;D_5__Paracoccus	0.00186398	0.367879
36		e01ccd749960b04699eef783119e25ae	D_0__Bacteria;D_1__Proteobacteria;D_2__Gammaproteobacteria;D_3__Pseudomonadales;D_4__Pseudomonadaceae;D_5__Pseudomonas	0.00185021	0.967216
37		24522f7485582e07564aed7c426af59d	D_0__Bacteria;D_1__Firmicutes;D_2__Negativicutes;D_3__Veillonellales-Selenomonadales;D_4__Veillonellaceae;D_5__Veillonella	0.00182539	0.496585
38		a312f04740f610b24d3e3291278905f2	D_0__Bacteria;D_1__Actinobacteriota;D_2__Actinobacteria;D_3__Corynebacteriales;D_4__Corynebacteriaceae;D_5__Corynebacterium;D_6__Corynebacterium kroppenstedtii	0.00176684	0.0608101
39		813e694b5b17cc13cac2f62a26f6707c	D_0__Bacteria;D_1__Firmicutes;D_2__Bacilli;D_3__Lactobacillales;D_4__Streptococcaceae;D_5__Streptococcus	0.00174708	0.367879
40		c29919216bd6a6713038fd18691cc505	D_0__Bacteria;D_1__Actinobacteriota;D_2__Actinobacteria;D_3__Bifidobacteriales;D_4__Bifidobacteriaceae;D_5__Bifidobacterium	0.00167333	0.443747
41		49d9f67de662406e565458e196b6d205	D_0__Bacteria;D_1__Proteobacteria;D_2__Gammaproteobacteria;D_3__Burkholderiales;D_4__Oxalobacteraceae;D_5__Massilia	0.00161417	0.290749
42		908e9b387f6b9ce7d3f794e658fba37e	D_0__Bacteria;D_1__Firmicutes;D_2__Bacilli;D_3__Staphylococcales;D_4__Staphylococcaceae;D_5__Staphylococcus	0.00153098	0.606531
43		0b438323a296b5f2ce2c8bbe3949ee8d	D_0__Bacteria;D_1__Bacteroidota;D_2__Bacteroidia;D_3__Bacteroidales;D_4__Bacteroidaceae;D_5__Bacteroides;D_6__Bacteroides acidifaciens	0.00141247	0.606531
44		4174e90d9bd9be0973f694e1575a12c8	D_0__Bacteria;D_1__Proteobacteria;D_2__Alphaproteobacteria;D_3__Acetobacterales;D_4__Acetobacteraceae;D_5__Roseomonas;D_6__Roseomonas gilardii	0.00138806	0.211072
45		d4d26bc8d16432e0473955efdbd17acf	D_0__Bacteria;D_1__Proteobacteria;D_2__Gammaproteobacteria;D_3__Burkholderiales;D_4__Comamonadaceae;D_5__Curvibacter	0.00137853	0.367879
46		f0ed17be8ca330b6a9115ddf74b5eceb	D_0__Bacteria;D_1__Actinobacteriota;D_2__Actinobacteria;D_3__Corynebacteriales;D_4__Corynebacteriaceae;D_5__Corynebacterium;D_6__Corynebacterium coyleae	0.00137682	0.22313
47		8eb4e34fd58ab95fa2efab34940c01fa	D_0__Bacteria;D_1__Bacteroidota;D_2__Bacteroidia;D_3__Bacteroidales;D_4__Prevotellaceae;D_5__Prevotella;D_6__metagenome	0.00137476	0.367879
48		cc3972883fd7f6156ba7a61c2172183b	D_0__Bacteria;D_1__Proteobacteria;D_2__Alphaproteobacteria;D_3__Sphingomonadales;D_4__Sphingomonadaceae;D_5__Sphingomonas	0.00137452	0.763967
49		2b45521fb7effd0b1237d33ecc85dc42	D_0__Bacteria;D_1__Proteobacteria;D_2__Alphaproteobacteria;D_3__Rhizobiales;D_4__Beijerinckiaceae;D_5__Methylobacterium-Methylorubrum	0.00133519	0.0547618
50		20913612f7b9c432e4a1ab21ab4b6104	D_0__Bacteria;D_1__Firmicutes;D_2__Negativicutes;D_3__Acidaminococcales;D_4__Acidaminococcaceae;D_5__Phascolarctobacterium	0.00132636	0.367879
51		052ba7abaeaa968c4f79e3f97d1f0a2f	D_0__Bacteria;D_1__Proteobacteria;D_2__Gammaproteobacteria;D_3__Pseudomonadales;D_4__Pseudomonadaceae;D_5__Pseudomonas	0.00128646	0.142649
52		8e3cc4992f53d678dc39ec2d1fb56c2d	D_0__Bacteria;D_1__Bacteroidota;D_2__Bacteroidia;D_3__Bacteroidales;D_4__Prevotellaceae;D_5__Alloprevotella;D_6__Ambiguous_taxa	0.00128472	0.367879
53		8bd941f369146b21668cf4aebfd00ac6	D_0__Bacteria;D_1__Bacteroidota;D_2__Bacteroidia;D_3__Flavobacteriales;D_4__Weeksellaceae;D_5__Chryseobacterium	0.00125197	0.318907
54		42f973cf1d4af82467e9a458e927cf97	D_0__Bacteria;D_1__Proteobacteria;D_2__Gammaproteobacteria;D_3__Burkholderiales;D_4__Rhodocyclaceae;D_5__Dechlorosoma;D_6__Ambiguous_taxa	0.00124307	0.367879
55		ad2281ce47473ddbb0457df697779754	D_0__Bacteria;D_1__Proteobacteria;D_2__Alphaproteobacteria;D_3__Rhizobiales;D_4__Beijerinckiaceae;D_5__Methylobacterium-Methylorubrum	0.00123281	0.67781
56		2005a1e1770a6a8a846c0003bf97b97f	D_0__Bacteria;D_1__Actinobacteriota;D_2__Actinobacteria;D_3__Corynebacteriales;D_4__Corynebacteriaceae;D_5__Corynebacterium;D_6__Corynebacterium simulans	0.00118929	0.548812
57		9104c4b42757f253f35768d341c2a32b	D_0__Bacteria;D_1__Proteobacteria;D_2__Gammaproteobacteria;D_3__Enterobacterales;D_4__Yersiniaceae;D_5__Serratia	0.00116154	0.645649
58		66938301665655de90b8b7c7a6e6acb6	D_0__Bacteria;D_1__Firmicutes;D_2__Negativicutes;D_3__Veillonellales-Selenomonadales;D_4__Selenomonadaceae;D_5__Megamonas;D_6__uncultured bacterium	0.0011479	0.606531
59		4d6fe682a4dd9aad8decfab830a193e0	D_0__Bacteria;D_1__Bacteroidota;D_2__Bacteroidia;D_3__Bacteroidales;D_4__Tannerellaceae;D_5__Parabacteroides	0.00111097	0.0990134
60		aaea08c2ffd193e33a3ca447cf601680	D_0__Bacteria;D_1__Proteobacteria;D_2__Gammaproteobacteria;D_3__Burkholderiales;D_4__Burkholderiaceae;D_5__Cupriavidus	0.00110561	0.367879
61		4462df938f189c198fc3ee0d8b9a2065	D_0__Bacteria;D_1__Proteobacteria;D_2__Alphaproteobacteria;D_3__Rhizobiales;D_4__Rhizobiaceae;D_5__Phyllobacterium	0.00109977	0.704688
62		b0fc98e5c8f11484c2b2f6114d8a78de	D_0__Bacteria;D_1__Actinobacteriota;D_2__Actinobacteria;D_3__Micrococcales;D_4__Dermacoccaceae;D_5__Dermacoccus;D_6__Ambiguous_taxa	0.00109277	0.727471
63		0e5253870e5e3f85b4efd9c95c6934e3	D_0__Bacteria;D_1__Firmicutes;D_2__Bacilli;D_3__Staphylococcales;D_4__Staphylococcaceae;D_5__Staphylococcus	0.00104519	0.606531
64		98c60003caac4798b6e9a0da3102d2dd	D_0__Bacteria;D_1__Firmicutes;D_2__Bacilli;D_3__Lactobacillales;D_4__Streptococcaceae;D_5__Streptococcus	0.000964306	0.866878
65		4715d00a2315b24a3fcc1b66ae839a94	D_0__Bacteria;D_1__Proteobacteria;D_2__Alphaproteobacteria;D_3__Rhizobiales;D_4__Beijerinckiaceae;D_5__Methylobacterium-Methylorubrum	0.00096374	0.257395
66		6a8cd212906e0a5fd451e76aa130f625	D_0__Bacteria;D_1__Proteobacteria;D_2__Alphaproteobacteria;D_3__Rhizobiales;D_4__Rhizobiaceae;D_5__Allorhizobium-Neorhizobium-Pararhizobium-Rhizobium	0.000963538	0.156118
